# Supplementary material for: Active case finding among marginalised and vulnerable populations reduces catastrophic costs due to tuberculosis diagnosis
Source: Glob Health Action. 2018 Sep 3;11(1):1494897. doi: 10.1080/16549716.2018.1494897 (PMC6129780; doi:10.1080/16549716.2018.1494897)
Supplement: Supplemental Material [file ZGHA_A_1494897_SM8882.zip]

Archive with 5 entries (5 files):
- S1 Annex.pdf
- S2 Annex.pdf
- S3 Annex.pdf
- S4 Annex_Investigator names and affiliations.docx
- Supplementary tables_catas.docx
